# Supplementary material for: Iron Nitrates Stimulate Phenolic Compound Production by Melissa officinalis L
Source: Int J Mol Sci. 2026 Jul 11;27(14):6211. doi: 10.3390/ijms27146211 (PMC13410267; doi:10.3390/ijms27146211)
Supplement: Supplementary file 1 [file ijms-27-06211-s001.zip]

Archive with 1 entries (1 files):
- ijms-4347726-supplementary.pdf
